# Supplementary material for: Using AI-Based Evolutionary Algorithms to Elucidate Adult Brain Tumor (Glioma) Etiology Associated with IDH1 for Therapeutic Target Identification
Source: Curr Issues Mol Biol. 2022 Jul 2;44(7):2982–3000. doi: 10.3390/cimb44070206 (PMC9323620; doi:10.3390/cimb44070206)
Supplement: Supplementary file 1 [file cimb-44-00206-s001.zip]

Archive with 1 entries (1 files):
- cimb-1684327-supplementary.pdf
